# Supplementary material for: Atmospheric Deposition of Polycyclic Aromatic Hydrocarbons (PAHs) in the Coastal Urban Environment of Poland: Sources and Transport Patterns
Source: Int J Environ Res Public Health. 2022 Oct 30;19(21):14183. doi: 10.3390/ijerph192114183 (PMC9657786; doi:10.3390/ijerph192114183)
Supplement: Supplementary file 1 [file ijerph-19-14183-s001.zip]

Archive with 1 entries (1 files):
- ijerph-1990120-supplementary.pdf
